# Supplementary material for: Behavioural mimicry as an indicator of affiliation
Source: PLoS One. 2021 May 3;16(5):e0250105. doi: 10.1371/journal.pone.0250105 (PMC8092663; doi:10.1371/journal.pone.0250105)
Supplement: S1 Data — (XLSX) [file pone.0250105.s007.xlsx]

## Sheet: Raw data
Population	Condition	Affiliation score
Spanish	No Contingency	4
Spanish	No Contingency	5
Spanish	No Contingency	4
Spanish	No Contingency	2
Spanish	No Contingency	3
Spanish	No Contingency	4
Spanish	No Contingency	5
Spanish	No Contingency	4
Spanish	No Contingency	4
Spanish	No Contingency	5
Spanish	No Contingency	3
Spanish	No Contingency	4
Spanish	No Contingency	5
Spanish	No Contingency	7
Spanish	No Contingency	4
Spanish	No Contingency	3
Spanish	No Contingency	2
Spanish	No Contingency	3
Spanish	No Contingency	4
Spanish	No Contingency	4
Spanish	No Contingency	4
Spanish	No Contingency	4
Spanish	Temporal Contingency	3
Spanish	Temporal Contingency	2
Spanish	Temporal Contingency	4
Spanish	Temporal Contingency	4
Spanish	Temporal Contingency	4
Spanish	Temporal Contingency	5
Spanish	Temporal Contingency	6
Spanish	Temporal Contingency	1
Spanish	Temporal Contingency	4
Spanish	Temporal Contingency	4
Spanish	Temporal Contingency	3
Spanish	Temporal Contingency	5
Spanish	Temporal Contingency	3
Spanish	Temporal Contingency	5
Spanish	Temporal Contingency	3
Spanish	Temporal Contingency	2
Spanish	Temporal Contingency	3
Spanish	Temporal Contingency	4
Spanish	Temporal Contingency	5
Spanish	Temporal Contingency	2
Spanish	Temporal Contingency	3
Spanish	Form Contingency	4
Spanish	Form Contingency	3
Spanish	Form Contingency	5
Spanish	Form Contingency	4
Spanish	Form Contingency	4
Spanish	Form Contingency	2
Spanish	Form Contingency	4
Spanish	Form Contingency	7
Spanish	Form Contingency	7
Spanish	Form Contingency	4
Spanish	Form Contingency	5
Spanish	Form Contingency	7
Spanish	Form Contingency	6
Spanish	Form Contingency	7
Spanish	Form Contingency	5
Spanish	Form Contingency	7
Spanish	Form Contingency	6
Spanish	Form Contingency	5
Spanish	Form Contingency	5
Spanish	Form Contingency	6
Spanish	Form Contingency	3
Spanish	Form Contingency	5
Samburu	No Contingency	7
Samburu	No Contingency	7
Samburu	No Contingency	7
Samburu	No Contingency	7
Samburu	No Contingency	7
Samburu	No Contingency	7
Samburu	No Contingency	7
Samburu	No Contingency	7
Samburu	No Contingency	7
Samburu	No Contingency	6
Samburu	No Contingency	5
Samburu	No Contingency	4
Samburu	No Contingency	4
Samburu	No Contingency	4
Samburu	No Contingency	4
Samburu	No Contingency	4
Samburu	No Contingency	1
Samburu	No Contingency	1
Samburu	Temporal contingency	7
Samburu	Temporal contingency	7
Samburu	Temporal contingency	5
Samburu	Temporal contingency	5
Samburu	Temporal contingency	5
Samburu	Temporal contingency	5
Samburu	Temporal contingency	5
Samburu	Temporal contingency	4
Samburu	Temporal contingency	4
Samburu	Temporal contingency	4
Samburu	Temporal contingency	4
Samburu	Temporal contingency	4
Samburu	Temporal contingency	4
Samburu	Temporal contingency	4
Samburu	Temporal contingency	4
Samburu	Temporal contingency	4
Samburu	Temporal contingency	4
Samburu	Temporal contingency	1
Samburu	Temporal contingency	1
Samburu	Temporal contingency	1
Samburu	Form contingency	7
Samburu	Form contingency	7
Samburu	Form contingency	7
Samburu	Form contingency	7
Samburu	Form contingency	7
Samburu	Form contingency	7
Samburu	Form contingency	7
Samburu	Form contingency	7
Samburu	Form contingency	7
Samburu	Form contingency	7
Samburu	Form contingency	7
Samburu	Form contingency	7
Samburu	Form contingency	6
Samburu	Form contingency	6
Samburu	Form contingency	5
Samburu	Form contingency	5
Samburu	Form contingency	4
Samburu	Form contingency	4
Samburu	Form contingency	4
Samburu	Form contingency	1
